# Supplementary material for: Targeting Age-Related Impaired Bone Healing: ZnO Nanoparticle-Infused Composite Fibers Modulate Excessive NETosis and Prolonged Inflammation in Aging
Source: Int J Mol Sci. 2024 Nov 29;25(23):12851. doi: 10.3390/ijms252312851 (PMC11641807; doi:10.3390/ijms252312851)
Supplement: Supplementary file 1 [file ijms-25-12851-s001.zip]

Archive with 1 entries (1 files):
- ijms-3329537-supplementary.pdf
